# Supplementary material for: Vibrio vulnificus and Vibrio parahaemolyticus in Oysters under Low Tidal Range Conditions: Is Seawater Analysis Useful for Risk Assessment?
Source: Foods. 2022 Dec 16;11(24):4065. doi: 10.3390/foods11244065 (PMC9778087; doi:10.3390/foods11244065)
Supplement: Supplementary file 1 [file foods-11-04065-s001.zip]

Archive with 1 entries (1 files):
- foods-2014928-supplementary.pdf
